# Supplementary material for: Calcium Chloride in Neonatal Parenteral Nutrition: Compatibility Studies Using Laser Methodology
Source: PLoS One. 2014 Sep 5;9(9):e106825. doi: 10.1371/journal.pone.0106825 (PMC4156409; doi:10.1371/journal.pone.0106825)
Supplement: Data S1 — (XLS) [file pone.0106825.s001.xls]

## Sheet: Control
group	% Premasol	% Trophamine	CaCl2	KPhos	NaPhos	SizeZeta	SizeMicro	CntMicro	PDI	PPT
A16		1				62	400	19	0.52	0
B18		1.5				230	391	25	0.381	0
O12	1.5					49	151	194	0.483	0
C26		2				312	225	65	0.417	0
P12	2					1204	287	277	0.495	0
D24		2.5				403	336	215	0.717	0
Q13	2.5					95	204	87	0.179	0
E25		2.8				175	234	250	0.5	0
R13	2.8					79	306	140	0.312	0
F23		3				254	177	457	0.38	0
S13	3					774	321	106	0.692	0
G21		3.5				157	196	435	0.259	0
T11	3.5					381	451	113	0.731	0
H21		4				44	191	475	0.682	0
						301.357	276.429	204.143	0.482
						325.614	93.8368	156.828	0.175089
									0.38025
									0.6415
									0.489

## Sheet: Study
group	% Premasol	% Trophamine	CaCl2	KPhos	NaPhos	SizeZeta	SizeMicro	CntMicro	PDI	PPT
A1		1	7.5	5						1
A2		1	10	5						1
A3		1	12.5	5						1
A4		1	15	5						1
A5		1	2.5	7.5		86	229	19	0.486	0
A6		1	5	7.5		1162	258	141	0.734	0
A7		1	7.5	7.5						1
A8		1	10	7.5						1
A9		1	2.5	10		689	226	216	0.739	0
A10		1	5	10						1
A11		1	7.5	10						1
A12		1	2.5	15		14563	233	58	0.901	0
A13		1	5	15						1
A14		1	2.5	20						1
A15		1	5	20						1
B1		1.5	7.5	5		201	177	148	0.349	0
B2		1.5	10	5		589	167	250	0.618	0
B3		1.5	12.5	5		326	143	98	0.384	0
B4		1.5	15	5		454	157	149	0.461	0
B5		1.5	7.5	7.5		1717	150	248	0.863	0
B6		1.5	10	7.5		1649	175	188	0.96	0
B7		1.5	12.5	7.5						1
B8		1.5	2.5	10		1128	240	45	0.824	0
B9		1.5	5	10		4120	155	254	1	0
B10		1.5	7.5	10						1
B11		1.5	10	10						1
V1		1.5	2.5	12.5						1
V2		1.5	5	12.5						1
B12		1.5	2.5	15		1883	188	539	0.964	0
B13		1.5	5	15						1
B14		1.5	7.5	15						1
B16		1.5	5	20						1
B17		1.5	7.5	20						1
O1	1.5		12.5	5		169	238	80	0.28	0
O2	1.5		5	7.5		116	172	65	0.339	0
O3	1.5		7.5	7.5		1448	210	129	0.944	0
O4	1.5		10	7.5		871	162	69	0.744	0
O5	1.5		12.5	7.5						1
O6	1.5		5	10		996	132	162	0.761	0
O7	1.5		7.5	10						1
O8	1.5		5	12.5		2378	213	128	1	0
O9	1.5		7.5	12.5						1
O10	1.5		5	15		663	133	97	0.716	0
O11	1.5		7.5	15						1
C1		2	7.5	5		191	191	230	0.379	0
C2		2	10	5		181	236	194	0.413	0
C3		2	12.5	5		524	212	148	0.583	0
C4		2	15	5		1656	267	33	0.682	0
C5		2	7.5	7.5		683	209	73	0.617	0
C6		2	10	7.5		2093	275	65	0.934	0
C7		2	12.5	7.5						1
C8		2	15	7.5						1
C9		2	2.5	10		557	192	88	0.582	0
C10		2	5	10		673	169	45	0.764	0
C11		2	7.5	10		10060	180	81	1	0
C12		2	10	10						1
C13		2	12.5	10						1
C14		2	15	10						1
V3		2	5	12.5		967	674	190	0.389	0
V4		2	7.5	12.5						1
C15		2	2.5	15		1812	190	51	0.915	0
C16		2	5	15		4542	107	138	1	0
C17		2	7.5	15						1
C18		2	10	15						1
C19		2	12.5	15						1
C20		2	15	15						1
C21		2	2.5	20		3750	197	111	0.983	0
C22		2	5	20						1
C23		2	7.5	20						1
C24		2	10	20						1
C25		2	12.5	20						1
P1	2		7.5	7.5		107	142	36	0.379	0
P2	2		10	7.5						1
P3	2		12.5	7.5						1
P4	2		7.5	10		283	158	63	0.41	0
P5	2		10	10						1
P6	2		12.5	10		1697	234	158	0.818	0
P7	2		5	12.5		1507	531	76	0.673	0
P8	2		7.5	12.5		1548	265	108	0.678	0
P9	2		10	12.5		2656	218	186	0.636	0
P10	2		5	15		1026	206	113	0.66	0
P11	2		7.5	15						1
D1		2.5	12.5	5		260	291	449	0.353	0
D2		2.5	15	5		223	217	264	0.315	0
D3		2.5	10	7.5		57	185	268	0.43	0
D4		2.5	12.5	7.5		152	150	237	0.631	0
D5		2.5	15	7.5						1
D6		2.5	2.5	10		203	200	264	0.365	0
D7		2.5	5	10		291	222	207	0.437	0
D8		2.5	7.5	10		2154	171	96	1	0
D9		2.5	10	10		3395	143	100	1	0
D10		2.5	12.5	10						1
D11		2.5	15	10						1
V5		2.5	7.5	12.5		865	375	196	0.4	0
V6		2.5	10	12.5						1
D12		2.5	2.5	15		1320	163	224	0.878	0
D13		2.5	5	15		909	162	77	0.776	0
D14		2.5	7.5	15		1115	219	125	0.825	0
D15		2.5	10	15						1
D16		2.5	12.5	15						1
D17		2.5	15	15						1
D18		2.5	2.5	20		336	233	240	0.507	1
D19		2.5	5	20		3977	188	120	1	0
D20		2.5	7.5	20						1
D21		2.5	10	20						1
Q1	2.5		12.5	7.5		46	218	177	0.193	0
Q2	2.5		7.5	10		36	224	33	0.199	0
Q3	2.5		10	10		146	166	46	0.296	0
Q4	2.5		12.5	10						1
Q5	2.5		5	12.5		32	244	116	0.275	0
Q6	2.5		7.5	12.5		67	187	38	0.285	0
Q7	2.5		10	12.5						1
Q8	2.5		12.5	12.5						1
Q9	2.5		5	15		178	261	43	0.243	0
Q10	2.5		7.5	15		102	232	87	0.207	0
Q11	2.5		10	15		77	254	100	0.153	1
Q12	2.5		12.5	15		147	240	48	0.248	1
E1		2.8	12.5	5		118	228	132	0.359	0
E2		2.8	15	5		241	182	229	0.363	0
E3		2.8	7.5	7.5		118	173	210	0.255	0
E4		2.8	10	7.5		198	228	226	0.432	0
E5		2.8	12.5	7.5		224	217	195	0.413	0
E6		2.8	15	7.5		234	141	191	0.4	0
E7		2.8	2.5	10		204	173	354	0.362	0
E8		2.8	5	10		263	191	255	0.426	0
E9		2.8	7.5	10		229	192	236	0.328	0
E10		2.8	10	10		923	171	115	0.754	0
E11		2.8	12.5	10						1
E12		2.8	15	10						1
V7		2.8	7.5	12.5						1
V8		2.8	10	12.5						1
E13		2.8	2.5	15		262	268	138	0.324	0
E14		2.8	5	15						1
E15		2.8	7.5	15		7243	223	134	1	0
E16		2.8	10	15						1
E17		2.8	12.5	15						1
E18		2.8	15	15						1
E19		2.8	2.5	20		1648	152	231	0.954	0
E20		2.8	5	20		11659	164	54	1	0
E21		2.8	7.5	20						1
E22		2.8	10	20						1
E23		2.8	12.5	20						1
E24		2.8	15	20						1
R1	2.8		12.5	7.5		36	357	21	0.192	0
R2	2.8		7.5	10		80	212	17	0.242	0
R3	2.8		10	10						1
R4	2.8		12.5	10		1285	250	43	0.916	0
R5	2.8		5	12.5		138	291	36	0.326	0
R6	2.8		7.5	12.5		675	233	68	0.793	0
R7	2.8		10	12.5		1384	184	85	0.921	0
R8	2.8		12.5	12.5						1
R9	2.8		5	15		1431	196	80	0.856	0
R10	2.8		7.5	15		1755	261	71	0.889	0
R11	2.8		10	15						1
R12	2.8		12.5	15						1
F1		3	15	5		139	185	312	0.366	0
F2		3	10	7.5		209	158	308	0.39	0
F3		3	12.5	7.5		417	161	228	0.665	0
F4		3	15	7.5						1
F5		3	2.5	10		212	185	288	0.501	0
F6		3	5	10		141	200	205	0.649	0
F7		3	7.5	10		223	254	502	0.301	0
F8		3	10	10		1035	186	162	0.77	0
F9		3	12.5	10						1
F10		3	15	10						1
V9		3	7.5	12.5						1
V10		3	10	12.5						1
F11		3	2.5	15		181	160	353	0.354	0
F12		3	5	15		3364	177	324	0.928	0
F13		3	7.5	15						1
F14		3	10	15						1
F15		3	12.5	15						1
F16		3	15	15						1
F17		3	2.5	20		471	168	261	0.512	0
F18		3	5	20		5088	172	257	1	0
F19		3	7.5	20						1
F20		3	10	20						1
F21		3	12.5	20						1
F22		3	15	20						1
S1	3		12.5	7.5						1
S2	3		7.5	10		1441	564	59	0.686	0
S3	3		10	10						1
S4	3		12.5	10						1
S5	3		5	12.5						1
S6	3		7.5	12.5						1
S7	3		10	12.5						1
S8	3		12.5	12.5						1
S9	3		5	15		851	617	97	0.76	0
S10	3		7.5	15						1
S11	3		10	15						1
S12	3		12.5	15						1
U1		3.2	7.5	10		135	151	901	0.283	0
U2		3.2	10	10		414	161	179	0.496	0
U3		3.2	12.5	10		768	158	81	0.712	0
U4		3.2	7.5	12.5		93	217	84	0.28	0
U5		3.2	10	12.5						1
U6		3.2	12.5	12.5						1
U7		3.2	7.5	15						1
U8		3.2	10	15						1
U9		3.2	12.5	15						1
G1		3.5	10	7.5		160	171	189	0.461	0
G2		3.5	12.5	7.5		174	162	259	0.369	0
G3		3.5	15	7.5		364	268	185	0.495	0
G4		3.5	5	10		29	180	275	0.681	0
G5		3.5	7.5	10		590	268	109	0.738	0
G6		3.5	10	10		206	195	189	0.469	0
G7		3.5	12.5	10						1
G8		3.5	15	10						1
V11		3.5	7.5	12.5						1
V12		3.5	10	12.5						1
G9		3.5	2.5	15		150	180	387	0.505	0
G10		3.5	5	15		138	174	436	0.302	0
G11		3.5	7.5	15		1878	152	353	0.967	0
G12		3.5	10	15						1
G13		3.5	12.5	15						1
G14		3.5	15	15						1
G15		3.5	2.5	20		192	187	419	0.283	0
G16		3.5	5	20		10926	244	118	0.776	0
G17		3.5	7.5	20						1
G18		3.5	10	20						1
G19		3.5	12.5	20						1
G20		3.5	15	20						1
T1	3.5		12.5	7.5		851	416	59	0.806	0
T2	3.5		7.5	10		459	482	148	0.831	0
T3	3.5		10	10						1
T4	3.5		12.5	10						1
T5	3.5		7.5	12.5		420	650	110	0.551	0
T6	3.5		10	12.5						1
T7	3.5		12.5	12.5						1
T8	3.5		7.5	15						1
T9	3.5		10	15						1
T10	3.5		12.5	15						1
H1		4	10	7.5		141	147	233	0.341	0
H2		4	12.5	7.5		211	195	149	0.302	0
H3		4	15	7.5		110	199	281	0.3	0
H4		4	5	10		260	245	182	0.461	0
H5		4	7.5	10		186	181	219	0.492	0
H6		4	10	10		220	192	169	0.294	0
H7		4	12.5	10		1910	166	180	0.964	0
H8		4	15	10		272	240	167	0.33	0
V13		4	7.5	12.5		554	330	363	0.333	0
V14		4	10	12.5						1
V15		4	12.5	12.5						1
H9		4	2.5	15		262	193	322	0.302	0
H10		4	5	15		377	275	138	0.435	0
H11		4	7.5	15		786	183	200	0.73	0
H12		4	10	15						1
H13		4	12.5	15						1
H14		4	15	15						1
H15		4	2.5	20		302	196	182	0.358	0
H16		4	5	20		753	178	160	0.674	0
H17		4	7.5	20						1
H18		4	10	20						1
H19		4	12.5	20						1
H20		4	15	20						1
										128
